# Supplementary material for: The evaluation of a virtual education system based on the DeLone and McLean model: A path analysis
Source: F1000Res. 2017 Sep 25;6:1631. Originally published 2017 Sep 4. [Version 2] doi: 10.12688/f1000research.12278.2 (PMC5599998; doi:10.12688/f1000research.12278.2)
Supplement: Raw data obtained from the questionnaire based on the DeLone and McLean model — Gender, 1-female, 2-male; job, 1-student; marriage, 1-single, 2-married, 3-divorced, 4-widowed; education, 1-dipolma, 2-BS, 3-MS; subject, 1-medicine, 2-pharmacy, 3-dentistry, 4-nursing, 5-midwifery, 6-MS in consultation; QS1-5, question on quality of the system; QI1-5, question on quality of information; QH1-3, question on quality of service; M1-3, question on intention to use; S1-3, question on satisfaction; u1-4, question on usefulness. [file f1000research-6-13811-s0000.tgz]

Archive with 1 entries (1 files):
- eedcc7f1-e597-4cca-a2f5-c8d46ac100ee_Dataset_1.xlsx
