# Supplementary material for: The evaluation of a virtual education system based on the DeLone and McLean model: A path analysis
Source: F1000Res. 2017 Sep 25;6:1631. Originally published 2017 Sep 4. [Version 2] doi: 10.12688/f1000research.12278.2 (PMC5599998; doi:10.12688/f1000research.12278.2)
Supplement: Raw data obtained from the questionnaire based on the DeLone and McLean model — Gender, 1-female, 2-male; job, 1-student; marriage, 1-single, 2-married, 3-divorced, 4-widowed; education, 1-dipolma, 2-BS, 3-MS; subject, 1-medicine, 2-pharmacy, 3-dentistry, 4-nursing, 5-midwifery, 6-MS in consultation; QS1-5, question on quality of the system; QI1-5, question on quality of information; QH1-3, question on quality of service; M1-3, question on intention to use; S1-3, question on satisfaction; u1-4, question on usefulness. [file f1000research-6-13811-s0000.tgz › eedcc7f1-e597-4cca-a2f5-c8d46ac100ee_Dataset_1.xlsx]

## Sheet: 2
gender	job	age	marriage	education	subject	Qs1	QS2	QS3	QS4	QS5	QI1	QI2	QI3	QI4	QI5	QH1	QH2	QH3	M1	M2	M3	S1	S2	S3	u1	u2	u3	u4	QS	QI	QKH	MO	SA	US
2	1	31	2	2	5	4	3	3	3	4	4	4	4	4	3	3	3	3	2	2	2	2	2	3	4	4	4	4	17	19	9	6	7	16
1	1	43	2	2	5	4	4	4	4	4	4	4	4	4	4	5	4	3	3	4	4	3	3	4	4	4	4	4	20	20	12	11	10	16
1	1	40	3	2	5	4	3	4	3	3	4	4	4	3	3	4	4	4	4	4	3	3	4	3	3	3	3	3	17	18	12	11	10	12
1	1	35	2	2	5	4	3	3	3	4	3	2	3	3	2	2	3	3	23	3	2	3	2	3	3	2	3	3	17	13	8	28	8	11
1	1	31	2	2	5	3	4	4	3	2	3	3	2	4	4	3	4	3	4	4	4	5	5	3	4	3	5	5	16	16	10	12	13	17
1	1	32	2	2	5	2	2	4	2	3	3	2	2	4	3	2	2	3	3	1	3	2	2	1	2	2	3	2	13	14	7	7	5	9
1	1	32	2	2	5	4	3	4	3	2	3	3	3	3	3	4	3	3	3	3	3	3	3	3	3	3	3	3	16	15	10	9	9	12
1	1	32	1	2	5	5	5	5	5	5	5	5	5	5	4	5	5	5	5	5	5	5	2	2	5	5	2	2	25	24	15	15	9	14
1	1	24	1	2	5	5	5	5	4	4	5	5	5	5	5	5	4	4	3	5	5	4	5	5	5	5	5	5	23	25	13	13	14	20
1	1	43	2	2	5	4	3	3	4	5	5	5	5	4	5	4	3	5	5	5	5	4	4	3	5	5	4	3	19	24	12	15	11	17
1	1	33	1	2	5	2	2	2	2	2	2	22	2	4	2	2	2	2	2	2	3	2	3	2	2	2	2	2	10	32	6	7	7	8
1	1	40	2	2	5	1	1	1	1	1	1	1	1	4	2	2	2	2	2	2	2	2	2	2	2	2	2	2	5	9	6	6	6	8
1	1	39	2	2	5	4	3	3	3	3	4	3	4	3	4	3	4	3	2	3	3	3	2	3	3	4	3	4	16	18	10	8	8	14
1	1	38	2	2	5	3	2	5	5	5	5	5	5	5	5	1	1	2	3	3	3	3	5	5	5	5	5	5	20	25	4	9	13	20
1	1	35	2	2	5	5	5	5	5	5	5	5	5	5	5	1	1	2	3	3	3	5	5	5	5	5	5	5	25	25	4	9	15	20
1	1	41	2	2	5	5	4	3	3	3	4	3	4	5	5	2	2	4	3	2	4	3	4	5	3	4	5	5	18	21	8	9	12	17
1	1	40	2	2	5	5	5	5	5	5	5	5	5	5	5	5	5	5	5	5	5	5	5	5	5	5	5	5	25	25	15	15	15	20
1	1	40	2	2	5	3	4	2	3	4	3	4	4	4	4	4	4	3	3	3	4	4	3	3	4	4	3	3	16	19	11	10	10	14
1	1	54	2	2	5	5	5	4	4	4	4	4	4	4	4	4	3	3	4	5	5	4	3	3	3	3	2	3	22	20	10	14	10	11
1	1	30	2	2	5	3	1	2	4	2	4	1	1	3	4	4	5	4	4	4	1	1	1	1	1	1	3	1	12	13	13	9	3	6
1	1	33	2	2	5	3	1	2	4	2	4	1	1	4	4	4	5	3	3	3	1	1	1	1	1	1	3	1	12	14	12	7	3	6
1	1	37	2	2	5	5	4	4	5	3	3	4	3	4	4	4	4	4	5	5	5	4	4	4	4	4	5	4	21	18	12	15	12	17
1	1	35	2	2	5	4	4	3	3	4	4	4	3	3	4	3	3	4	3	3	4	3	2	2	4	4	4	3	18	18	10	10	7	15
1	1	34	2	2	5	5	5	5	5	5	5	5	5	5	5	5	4	4	4	5	5	5	5	5	5	5	5	5	25	25	13	14	15	20
1	1	30	2	2	5	5	4	4	3	3	4	4	4	4	5	5	5	5	5	5	5	5	5	5	4	4	4	4	19	21	15	15	15	16
1	1	34	2	2	5	5	4	3	4	4	4	4	3	3	4	4	5	4	4	5	4	3	5	4	4	3	3	3	20	18	13	13	12	13
1	1	33	2	2	5	2	3	4	4	1	2	2	2	3	2	2	2	2	3	2	3	3	3	3	3	3	3	4	14	11	6	8	9	13
1	1	20	2	2	4	2	2	3	1	2	4	4	4	5	2	2	3	1	4	3	3	4	3	3	3	4	3	4	10	19	6	10	10	14
1	1	21	1	2	4	2	3	3	3	2	2	4	3	4	3	1	2	2	1	3	3	3	2	1	3	2	3	3	13	16	5	7	6	11
1	1	20	2	2	4	4	3	3	4	4	3	2	2	2	4	4	4	4	3	3	3	3	2	3	3	3	3	3	18	13	12	9	8	12
1	1	23	1	2	4	2	3	4	4	4	3	3	3	3	2	2	2	2	2	3	3	3	3	3	3	3	3	3	17	14	6	8	9	12
2	1	24	1	2	4	4	3	2	2	3	4	4	3	2	2	3	3	4	4	3	2	2	3	4	4	3	2	3	14	15	10	9	9	12
2	1	22	1	2	4	2	3	3	2	4	2	3	3	2	5	5	3	4	4	5	4	3	3	4	5	4	4	3	14	15	12	13	10	16
2	1	35	1	2	4	4	4	3	3	3	4	4	4	4	5	5	5	5	5	2	2	2	2	2	2	2	2	2	17	21	15	9	6	8
2	1	27	2	2	4	3	4	2	4	3	2	3	4	3	2	3	2	2	4	3	3	4	4	4	3	3	3	3	16	14	7	10	12	12
1	1	21	1	2	4	3	3	4	4	3	3	4	4	5	2	1	2	2	3	3	3	3	4	4	4	4	4	5	17	18	5	9	11	17
1	1	20	1	2	4	2	3	2	2	2	3	2	2	4	2	1	1	1	2	3	2	2	1	2	2	2	1	2	11	13	3	7	5	7
1	1	22	1	2	4	2	3	3	2	2	3	2	2	4	2	1	1	1	2	3	2	2	2	1	2	2	2	2	12	13	3	7	5	8
1	1	20	1	2	4	5	5	5	5	5	5	5	5	5	4	4	3	2	5	5	5	5	5	5	5	5	5	5	25	24	9	15	15	20
1	1	22	1	2	4	4	3	3	4	4	2	2	3	2	2	3	3	3	3	2	3	3	3	2	4	3	3	2	18	11	9	8	8	12
1	1	23	2	2	4	5	3	4	4	3	3	3	3	3	4	5	4	4	3	4	4	4	4	4	5	5	5	5	19	16	13	11	12	20
1	1	22	1	2	4	4	3	3	3	4	4	2	2	2	4	4	3	3	2	3	3	3	2	2	3	3	3	3	17	14	10	8	7	12
2	1	21	1	2	4	4	4	4	4	4	3	3	3	3	3	3	3	3	3	3	4	3	4	4	3	3	3	3	20	15	9	10	11	12
1	1	23	1	2	4	3	3	3	2	3	2	2	3	3	4	2	2	2	3	3	4	4	4	4	3	3	4	4	14	14	6	10	12	14
2	1	22	1	2	4	5	4	5	4	3	3	3	5	3	4	3	5	3	1	5	4	2	5	4	5	4	5	1	21	18	11	10	11	15
2	1	25	2	2	4	5	3	5	3	5	5	4	5	45	3	5	4	5	5	4	4	4	4	4	4	5	5	4	21	62	14	13	12	18
2	1	26	2	2	4	4	4	4	5	4	4	4	4	4	4	4	3	3	5	4	5	4	4	4	5	4	5	5	21	20	10	14	12	19
1	1	23	2	2	4	5	2	1	1	1	1	2	2	5	2	2	3	2	1	2	3	3	2	1	3	2	1	2	10	12	7	6	6	8
2	1	27	1	2	4	5	3	2	4	4	4	4	4	3	4	4	4	4	4	4	4	4	4	4	4	4	4	4	18	19	12	12	12	16
1	1	31	2	2	5	2	2	4	2	2	3	3	3	4	5	3	2	3	3	1	1	1	1	1	2	2	1	1	12	18	8	5	3	6
1	1	31	2	2	5	3	4	5	5	5	4	3	4	2	4	4	3	3	5	5	5	4	2	4	4	4	4	4	22	17	10	15	10	16
1	1	31	2	2	5	4	4	3	4	4	3	3	4	4	3	3	3	3	3	4	4	4	5	5	4	4	5	5	19	17	9	11	14	18
1	1	38	2	2	6	3	4	4	5	4	3	3	3	5	3	3	4	4	3	5	4	4	3	3	2	2	4	3	20	17	11	12	10	11
1	1	33	2	2	6	3	5	4	4	4	5	5	5	5	5	3	2	3	4	5	5	5	3	3	4	4	4	4	20	25	8	14	11	16
1	1	44	2	2	6	4	3	4	4	4	4	4	4	5	4	4	4	4	4	4	4	4	4	4	5	4	4	4	19	21	12	12	12	17
1	1	27	2	2	6	3	2	2	3	3	3	3	3	4	3	3	3	2	3	2	3	3	3	2	3	3	3	3	13	16	8	8	8	12
1	1	26	2	2	6	3	3	3	2	2	2	2	2	2	2	1	1	1	2	2	2	2	2	2	2	2	2	2	13	10	3	6	6	8
1	1	31	2	2	6	1	1	1	2	3	4	4	4	4	2	2	2	2	5	5	5	3	2	2	5	5	5	5	8	18	6	15	7	20
1	1	38	2	2	5	5	5	5	5	1	4	4	5	5	5	1	3	1	4	4	3	3	3	3	4	4	4	4	21	23	5	11	9	16
1	1	37	2	2	6	3	2	4	4	2	3	3	2	4	3	2	3	2	3	4	3	4	3	3	3	4	4	3	15	15	7	10	10	14
1	1	23	1	2	5	5	5	4	5	5	2	3	5	5	3	5	5	5	5	5	3	4	4	4	5	5	5	3	24	18	15	13	12	18
1	1	40	2	3	6	4	5	5	5	5	5	5	5	5	5	1	5	1	5	5	5	1	5	5	5	5	5	5	24	25	7	15	11	20
1	1	26	1	3	6	2	3	2	3	4	3	3	4	4	3	1	3	1	3	3	3	3	3	3	3	2	2	2	14	17	5	9	9	9
1	1	40	1	2	6	2	3	3	3	2	3	3	3	4	4	2	3	2	4	3	4	3	3	3	3	3	4	3	13	17	7	11	9	13
1	1	25	1	2	6	2	2	2	2	1	3	3	3	2	2	1	1	1	3	2	3	3	3	3	3	3	3	3	9	13	3	8	9	12
1	1	25	1	2	6	3	3	3	3	4	3	3	3	4	4	2	2	2	2	2	2	4	3	2	3	3	3	4	16	17	6	6	9	13
1	1	45	2	2	6	4	4	4	4	4	4	4	4	4	4	4	4	3	5	5	5	5	4	4	4	4	5	4	20	20	11	15	13	17
1	1	36	2	3	5	4	3	4	4	5	5	5	4	4	4	3	4	3	2	4	4	4	5	5	5	4	4	4	20	22	10	10	14	17
2	1	21	1	1	4	5	5	5	5	5	5	5	5	5	5	4	3	5	4	5	4	5	4	5	5	4	4	5	25	25	12	13	14	18
1	1	21	1	1	4	4	3	5	1	1	3	2	2	5	3	1	1	1	1	1	1	3	2	1	2	2	3	3	14	15	3	3	6	10
1	1	23	1	1	4	3	4	2	3	2	4	3	2	2	3	3	4	2	2	2	3	3	3	2	3	4	3	2	14	14	9	7	8	12
2	1	22	1	1	4	2	2	4	3	3	3	2	3	3	3	2	2	2	1	2	5	4	3	4	2	3	2	4	14	14	6	8	11	11
1	1	22	1	1	4	5	4	4	4	4	4	4	4	4	4	4	4	4	4	4	4	4	4	4	4	4	4	4	21	20	12	12	12	16
1	1	20	1	1	4	5	4	2	1	3	4	4	4	4	4	4	4	4	4	4	4	4	4	4	4	4	4	4	15	20	12	12	12	16
1	1	23	1	2	3	5	4	2	5	3	4	4	4	4	4	3	4	4	3	5	5	4	4	4	4	4	4	4	19	20	11	13	12	16
2	1	23	2	1	4	3	5	2	5	5	4	5	4	3	5	4	3	3	5	5	4	5	5	4	5	5	5	4	20	21	10	14	14	19
1	1	27	2	1	4	3	2	3	2	2	3	3	2	3	2	3	3	3	3	3	3	3	3	3	3	3	3	3	12	13	9	9	9	12
1	1	34	2	2	4	4	3	3	3	4	4	3	3	4	3	4	3	2	4	2	3	2	3	3	2	2	4	3	17	17	9	9	8	11
2	1	33	1	1	4	3	4	3	4	3	4	4	3	3	4	3	3	3	3	3	2	2	2	2	2	3	2	3	17	18	9	8	6	10
2	1	21	2	1	4	5	4	5	4	5	4	4	4	3	5	4	4	3	4	4	3	3	4	5	5	4	4	4	23	20	11	11	12	17
1	1	19	1	1	4	3	4	4	5	5	4	4	4	4	3	3	4	4	5	5	5	4	4	4	4	4	4	4	21	19	11	15	12	16
2	1	21	1	1	4	5	4	4	3	4	4	4	5	4	5	4	5	4	4	4	4	5	4	4	5	4	4	4	20	22	13	12	13	17
1	1	21	2	1	4	5	5	5	5	5	5	4	3	2	3	3	4	3	4	5	5	3	3	5	5	5	4	2	25	17	10	14	11	16
1	1	20	1	1	4	4	4	3	4	3	3	3	3	4	3	3	3	2	4	3	3	4	4	4	3	4	4	3	18	16	8	10	12	14
1	1	23	2	1	4	5	2	4	4	4	3	4	4	2	4	3	2	2	4	4	4	4	4	4	4	4	4	4	19	17	7	12	12	16
2	1	40	2	1	4	5	4	5	4	5	4	3	4	5	5	4	5	3	5	5	4	5	5	5	5	4	5	4	23	21	12	14	15	18
2	1	21	1	1	4	5	3	1	3	4	3	2	4	2	4	3	3	5	3	4	3	3	5	3	4	3	4	3	16	15	11	10	11	14
2	1	34	2	1	4	5	4	5	5	4	5	4	4	5	5	4	5	3	4	3	3	4	3	3	4	5	4	3	23	23	12	10	10	16
2	1	30	2	1	4	4	4	4	4	4	4	4	4	4	4	3	4	3	4	3	4	3	4	3	4	3	4	3	20	20	10	11	10	14
2	1	21	1	1	4	5	4	5	5	4	3	4	5	4	4	3	3	4	5	4	5	4	4	5	5	4	5	4	23	20	10	14	13	18
2	1	20	1	1	4	5	4	5	4	5	4	5	4	5	5	4	3	4	5	4	3	4	5	4	5	4	5	4	23	23	11	12	13	18
2	1	20	1	1	4	5	4	4	5	4	3	3	4	5	5	4	5	5	4	3	3	3	4	5	5	5	4	4	22	20	14	10	12	18
2	1	21	1	1	4	5	4	3	4	3	4	4	4	5	4	5	4	4	5	4	5	5	5	4	4	4	5	4	19	21	13	14	14	17
2	1	20	1	1	4	4	4	3	4	2	4	3	4	2	4	3	2	2	5	1	2	4	4	2	3	3	5	3	17	17	7	8	10	14
1	1	20	1	1	4	4	4	3	4	2	4	3	4	2	4	3	2	2	5	1	2	4	4	2	3	3	5	3	17	17	7	8	10	14
2	1	22	1	1	4	3	4	4	4	3	4	4	4	3	2	3	2	3	3	2	2	2	2	3	2	3	3	2	18	17	8	7	7	10
2	1	21	1	1	4	5	5	3	3	4	5	4	4	5	3	3	3	4	3	4	4	3	3	3	4	4	4	3	20	21	10	11	9	15
1	1	19	1	1	4	1	2	3	4	4	4	3	3	1	4	4	4	1	1	1	4	4	1	1	3	3	4	4	14	15	9	6	6	14
2	1	21	1	1	4	1	1	2	2	2	2	2	2	1	2	1	1	2	1	2	1	1	1	1	1	1	1	1	8	9	4	4	3	4
2	1	20	1	1	4	1	1	2	2	2	2	2	2	1	2	1	1	2	1	2	1	1	1	1	1	1	1	1	8	9	4	4	3	4
2	1	20	1	1	4	1	1	1	2	3	1	1	1	1	2	2	3	3	3	2	3	3	3	2	1	1	1	1	8	6	8	8	8	4
2	1	20	2	1	4	1	3	3	1	3	3	3	3	1	2	1	1	2	2	1	2	2	2	2	2	2	2	2	11	12	4	5	6	8
2	1	24	1	1	4	2	1	1	1	2	2	2	2	3	1	1	2	1	1	2	1	1	1	1	1	1	1	1	7	10	4	4	3	4
2	1	20	1	1	4	3	4	3	3	3	3	3	3	3	3	3	4	4	4	4	4	4	4	4	4	3	4	4	16	15	11	12	12	15
1	1	21	1	1	4	4	3	4	3	3	2	2	3	4	3	3	3	2	3	3	3	3	3	2	3	3	4	3	17	14	8	9	8	13
1	1	27	4	1	1	4	2	3	3	5	2	1	3	2	5	4	5	4	5	4	1	2	3	5	5	5	5	5	17	13	13	10	10	20
1	1	30	2	3	4	3	3	3	3	3	3	3	3	3	3	3	3	3	3	3	3	3	3	3	3	3	3	3	15	15	9	9	9	12
1	1	30	2	2	4	3	3	3	3	3	3	3	3	3	3	3	3	3	3	3	3	3	3	3	3	3	3	3	15	15	9	9	9	12
1	1	21	1	1	4	5	5	5	4	4	4	4	4	4	4	4	4	4	4	4	4	3	4	3	5	4	4	4	23	20	12	12	10	17
1	1	30	2	1	4	3	3	3	3	3	3	3	3	3	3	3	3	3	3	3	3	3	3	3	3	3	3	3	15	15	9	9	9	12
1	1	28	2	2	4	3	3	3	3	3	3	3	3	3	3	3	3	3	3	3	3	3	3	3	3	3	3	3	15	15	9	9	9	12
1	1	35	2	2	4	3	4	4	5	5	4	4	4	3	3	4	4	3	4	5	5	4	4	4	3	3	5	4	21	18	11	14	12	15
1	1	20	1	1	4	4	3	4	4	4	4	3	3	4	3	3	3	3	3	3	3	3	3	4	1	1	4	2	19	17	9	9	10	8
1	1	22	1	1	4	4	4	4	3	4	3	3	4	3	4	3	4	5	3	5	4	3	4	3	4	3	3	2	19	17	12	12	10	12
2	1	23	1	1	4	5	5	3	4	3	4	4	3	4	4	3	4	3	2	4	5	5	4	4	4	4	5	4	20	19	10	11	13	17
1	1	19	2	1	4	3	3	3	3	3	3	3	3	3	3	3	3	3	3	3	3	3	3	3	3	3	3	3	15	15	9	9	9	12
1	1	22	1	1	4	4	4	4	4	4	3	4	3	4	4	3	4	3	4	3	4	3	4	3	5	4	3	5	20	18	10	11	10	17
1	1	20	2	1	4	4	3	4	3	3	2	2	3	4	3	3	3	2	3	3	3	3	3	2	3	3	4	3	17	14	8	9	8	13
1	1	20	1	1	4	5	5	5	5	5	4	4	4	5	4	4	3	2	5	3	4	5	4	4	5	5	5	4	25	21	9	12	13	19
1	1	20	1	1	4	5	4	5	5	5	4	3	2	4	3	3	3	2	4	5	4	5	3	4	5	4	3	4	24	16	8	13	12	16
2	1	21	1	1	4	4	4	3	3	4	3	4	3	2	4	4	3	3	3	3	4	4	3	3	5	4	5	4	18	16	10	10	10	18
2	1	21	1	1	4	5	5	1	5	5	5	5	5	5	5	5	5	5	5	5	5	5	5	5	5	5	5	5	21	25	15	15	15	20
2	1	20	1	1	4	4	4	5	5	5	5	5	4	4	5	5	5	5	5	5	5	5	5	5	5	5	5	5	23	23	15	15	15	20
2	1	21	1	1	4	4	3	3	3	1	3	2	2	4	2	3	3	3	4	5	2	5	4	2	4	4	3	2	14	13	9	11	11	13
2	1	20	1	1	4	4	3	3	2	2	2	3	3	2	1	2	1	2	3	3	3	1	1	3	4	4	3	4	14	11	5	9	5	15
2	1	21	1	1	4	3	4	2	3	2	3	3	4	2	3	2	2	3	2	3	2	3	4	2	3	4	3	2	14	15	7	7	9	12
1	1	22	1	1	4	3	4	4	4	4	4	4	4	4	4	4	4	4	4	1	1	1	1	1	1	4	4	1	19	20	12	6	3	10
