# Supplementary material for: The evaluation of a virtual education system based on the DeLone and McLean model: A path analysis
Source: F1000Res. 2017 Sep 25;6:1631. Originally published 2017 Sep 4. [Version 2] doi: 10.12688/f1000research.12278.2 (PMC5599998; doi:10.12688/f1000research.12278.2)
Supplement: Supplementary file 2 [file f1000research-6-13811-s0001.tgz]

Archive with 1 entries (1 files):
- ef18fddd-5224-4cca-9b35-b588b027e330.docx
